# Supplementary material for: Case report: whole genome sequencing based investigation of maternal-neonatal listeriosis in Sichuan, China
Source: BMC Infect Dis. 2019 Oct 26;19:893. doi: 10.1186/s12879-019-4551-9 (PMC6815428; doi:10.1186/s12879-019-4551-9)
Supplement: Supplementary file 1 — Additional file 1: Table S1. Location of the 57 SNPs between the patient’s isolate and the RTE food isolate. The SNP differences and the location of the 57 SNPs between the RTE food isolate (LM8) and the patient’s isolate (LM1) were listed using LM188 (GenBank accession No. CP015593.1) as the reference. The SNPs on the core genes of L. monocytogenes were also indicated. Table S2. The cgMLST types of the patients and food source L. monocytogenes strains isolated at different time point in this case investigation. The cgMLST types of the patients and food source L. monocytogenes were assigned by the cgMLST database (https://bigsdb.pasteur.fr), with allele profiles offered) Table S3. The annotation of plasmid pLM1686 and the distribution of the genes in the other three online plasmids (identity 70%). The circular sequence of the plasmid pLM1686 was assembled with SKESA v2.3 using the raw reads of Illumina sequencing. The plasmid sequence was annotated with Prokka v1.12. The annotation of the pLM1686 were compared with the online plasmids of L. monocytogenes using Roary v3.11.2 with the identity of 70% as the cut-off. Plasmid pLM1686 was found to be most similar to the previously reported Listeria plasmid pLMR479a sharing 79 genes. The remaining 12 unshared genes of pLM1686 with pLMR479a, were present in either plasmid pLM6179 or pLM5578. [file 12879_2019_4551_MOESM1_ESM.xlsx]

## Sheet: Table S3
Table S3. The annotation of plasmid pLM1686 and the distribution of the genes in the other three online plasmids (identity 70%).
Annotation	pLM1686 annotation ID	pLMR479a	pLM5578	pLM6179	No. of plasmids matched*
Elongation factor Ts	pLM1686_00001			+	1
hypothetical protein	pLM1686_00002			+	1
hypothetical protein	pLM1686_00003			+	1
hypothetical protein	pLM1686_00004			+	1
AbrB/MazE/SpoVT family DNA-binding	pLM1686_00005			+	1
type II toxin-antitoxin system PemK/MazF family toxin	pLM1686_00006			+	1
hypothetical protein	pLM1686_00007	+		+	2
hypothetical protein	pLM1686_00008	+		+	2
helicase SNF2	pLM1686_00009	+	+	+	3
hypothetical protein	pLM1686_00010	+	+	+	3
XRE family transcriptional regulator	pLM1686_00011	+	+	+	3
hypothetical protein	pLM1686_00012	+	+	+	3
Protein involved in cell division	pLM1686_00013	+	+	+	3
hypothetical protein	pLM1686_00014	+	+	+	3
hypothetical protein	pLM1686_00015	+	+	+	3
hypothetical protein	pLM1686_00016		+	+	2
hypothetical protein	pLM1686_00017	+	+	+	3
hypothetical protein	pLM1686_00018	+	+	+	3
hypothetical protein	pLM1686_00019	+	+	+	3
putative endopeptidase p60 precursor	pLM1686_00020	+	+	+	3
type-IV secretion system protein TraC	pLM1686_00021	+	+	+	3
hypothetical protein	pLM1686_00022	+	+	+	3
hypothetical protein	pLM1686_00023	+	+	+	3
Ammonia permease	pLM1686_00024	+	+	+	3
Conjugal transfer protein TraG	pLM1686_00025	+	+	+	3
hypothetical protein	pLM1686_00026	+	+	+	3
DNA topoisomerase 3	pLM1686_00027	+	+	+	3
hypothetical protein	pLM1686_00028	+	+	+	3
hypothetical protein	pLM1686_00029	+	+	+	3
CAAX prenyl protease-related protein	pLM1686_00030	+	+	+	3
hypothetical protein	pLM1686_00031	+	+	+	3
hypothetical protein	pLM1686_00032	+	+	+	3
hypothetical protein	pLM1686_00033	+	+	+	3
hypothetical protein	pLM1686_00034	+	+	+	3
hypothetical protein	pLM1686_00035	+	+	+	3
hypothetical protein	pLM1686_00036	+	+	+	3
hypothetical protein	pLM1686_00037	+	+	+	3
hypothetical protein	pLM1686_00038	+	+	+	3
hypothetical protein	pLM1686_00039	+	+	+	3
Type IV secretion system protein VirB11	pLM1686_00040	+	+	+	3
hypothetical protein	pLM1686_00041	+	+	+	3
hypothetical protein	pLM1686_00042	+	+	+	3
hypothetical protein	pLM1686_00043	+	+	+	3
hypothetical protein	pLM1686_00044	+	+		2
hypothetical protein	pLM1686_00045	+	+		2
hypothetical protein	pLM1686_00046	+	+		2
hypothetical protein	pLM1686_00047		+		1
hypothetical protein	pLM1686_00048		+		1
hypothetical protein	pLM1686_00049	+	+		2
hypothetical protein	pLM1686_00050	+	+		2
hypothetical protein	pLM1686_00051	+	+		2
hypothetical protein	pLM1686_00052	+	+		2
hypothetical protein	pLM1686_00053	+	+		2
hypothetical protein	pLM1686_00054	+	+	+	3
hypothetical protein	pLM1686_00055	+			1
Sporulation initiation inhibitor protein soj	pLM1686_00056	+			1
DNA polymerase IV	pLM1686_00057	+	+	+	3
hypothetical protein	pLM1686_00058	+	+	+	3
hypothetical protein	pLM1686_00059	+			1
Transposon Tn3 resolvase	pLM1686_00060	+	+	+	3
hypothetical protein	pLM1686_00061	+			1
putative cadmium-transporting ATPase	pLM1686_00062	+	+	+	3
Cadmium efflux system accessory protein	pLM1686_00063	+	+	+	3
transporsase Tn5422	pLM1686_00064	+	+	+	3
Transposase, TnpA family	pLM1686_00065	+	+	+	3
Multicopper oxidase mco	pLM1686_00066	+	+		2
Copper-exporting P-type ATPase B	pLM1686_00067	+	+		2
DNA-invertase hin	pLM1686_00068	+	+		2
hypothetical protein	pLM1686_00069	+	+		2
Type IV secretory pathway, VirB4 components	pLM1686_00070	+	+		2
heavy metal translocating P-type ATPase	pLM1686_00071	+			1
Copper-ion-binding protein	pLM1686_00072	+			1
Nitrogen fixation regulation protein FixK	pLM1686_00073	+			1
DNA protection during starvation protein	pLM1686_00074	+			1
iron export ABC transporter permease subunit FetB	pLM1686_00075	+			1
putative ABC transporter ATP-binding protein YbbL	pLM1686_00076	+			1
Cupin domain protein	pLM1686_00077	+			1
hypothetical protein	pLM1686_00078	+			1
hypothetical protein	pLM1686_00079	+			1
hypothetical protein	pLM1686_00080	+			1
IS6-like element ISS1N family transposase	pLM1686_00081	+			1
Zinc-transporting ATPase	pLM1686_00082	+	+		2
hypothetical protein	pLM1686_00083	+	+		2
hypothetical protein	pLM1686_00084	+	+		2
hypothetical protein	pLM1686_00085	+	+		2
Glycine betaine/carnitine transport binding protein GbuC precursor	pLM1686_00086	+	+		2
NADH peroxidase	pLM1686_00087	+	+		2
Integrase core domain protein	pLM1686_00088		+		1
IS6 family transposase	pLM1686_00089	+	+		2
chromosome segregation protein	pLM1686_00090			+	1
hypothetical protein	pLM1686_00091			+	1
* Presence of plasmid pLM1686 genes in the three previously reported plasmids pLMR479a, pLM5578 and pLM6179.

## Sheet: Table S2
Table S2. The cgMLST types of the patients and food source L. monocytogenes strains isolated at different time point in this case investigation.
Strain_ID	isolate	Source	Sampling time	Sampling loaction	Type	deduced_serogroup	Lineage	CC (MLST)	ST (MLST)	SL (cgMLST)	CT (cgMLST)	isolate	abcZ	bglA	cat	dapE	dat	ldh	lhkA	lmo0002	lmo0003	lmo0005	lmo0006	lmo0007	lmo0009	lmo0010	lmo0011	lmo0012	lmo0015	lmo0016	lmo0018	lmo0019	lmo0020	lmo0021	lmo0022	lmo0023	lmo0024	lmo0025	lmo0026	lmo0027	lmo0029	lmo0030	lmo0031	lmo0033	lmo0034	lmo0035	lmo0042	lmo0043	lmo0044
LM1	ICDC_LM1681	Neonatal blood	08/08/2015	City Hospital	L1-SL87-ST87-CT5541	IIb	I	CC87	ST87	SL87	CT5541	ICDC_LM1681	12	1	4	14	3	39	4	2	15	12	3	15	10	9	13	10	4	3	20	19	12	16	11	2	13	2	13	19	2	10	18	15	5	3	2	5	1
LM2	ICDC_LM1682	Neonatal blood	08/08/2015	City Hospital	L1-SL87-ST87-CT5541	IIb	I	CC87	ST87	SL87	CT5541	ICDC_LM1682	12	1	4	14	3	39	4	2	15	12	3	15	10	9	13	10	4	3	20	19	12	16	11	2	13	2	13	19	2	10	18	15	5	3	2	5	1
LM3	ICDC_LM1683	Mother's vagnial swab	15/08/2015	Community Hospital	L1-SL87-ST87-CT5541	IIb	I	CC87	ST87	SL87	CT5541	ICDC_LM1683	12	1	4	14	3	39	4	2	15	12	3	15	10	9	13	10	4	3	20	19	12	16	11	2	13	2	13	19	2	10	18	15	5	3	2	5	1
LM4	ICDC_LM1684	Mother's pupenda swab	15/08/2015	Community Hospital	L1-SL87-ST87-CT5541	IIb	I	CC87	ST87	SL87	CT5541	ICDC_LM1684	12	1	4	14	3	39	4	2	15	12	3	15	10	9	13	10	4	3	20	19	12	16	11	2	13	2	13	19	2	10	18	15	5	3	2	5	1
LM5	ICDC_LM1685	Mother's vagnial swab	15/08/2015	Community Hospital	L1-SL87-ST87-CT5541	IIb	I	CC87	ST87	SL87	CT5541	ICDC_LM1685	12	1	4	14	3	39	4	2	15	12	3	15	10	9	13	10	4	3	20	19	12	16	11	2	13	2	13	19	2	10	18	15	5	3	2	5	1
LM6	ICDC_LM1688	Mother's vagnial swab	23/08/2015	Home	L1-SL87-ST87-CT5541	IIb	I	CC87	ST87	SL87	CT5541	ICDC_LM1688	12	1	4	14	3	39	4	2	15	12	3	15	10	9	13	10	4	3	20	19	12	16	11	2	13	2	13	19	2	10	18	15	5	3	2	5	1
LM7	ICDC_LM1689	Mother's pupenda swab	23/08/2015	Home	L1-SL87-ST87-CT5541	IIb	I	CC87	ST87	SL87	CT5541	ICDC_LM1689	12	1	4	14	3	39	4	2	15	12	3	15	10	9	13	10	4	3	20	19	12	16	11	2	13	2	13	19	2	10	18	15	5	3	2	5	1
LM8	ICDC_LM1686	RTE meat	17/08/2015	Community Market	L1-SL87-ST87-CT5542	IIb	I	CC87	ST87	SL87	CT5542	ICDC_LM1686	12	1	4	14	3	39	4	2	15	12	3	15	10	9	13	10	4	3	20	19	12	16	11	2	13	2	13	19	2	10	18	15	5	3	2	5	1
Reference	ICDC_LM188	Human patients	2008		L1-SL87-ST87-CT58	IIb	I	CC87	ST87	SL87	CT58	ICDC_LM188	12	1	4	14	3	39	4	2	15	12	3	15	10	9	13	10	4	3	20	19	12	16	11	2	13	2	13	19	2	10	18	15	5	163	2	5	1
[truncated: 1,718 more columns]

## Sheet: TableS1
Table S1. Location of the 57 SNPs between the patient's isolate and the RTE food isolate.
Locations	LM188_Ref	LM1_Patient	LM8_Food	Comparsion	Core genes *
108965	G	T	G	LM8_vs_LM1
280107	C	A	C	LM8_vs_LM1	lmo0258
349258	C	A	C	LM8_vs_LM1	lmo0318
353119	G	A	G	LM8_vs_LM1	lmo0321
636863	C	C	A	LM8_vs_LM1
650566	A	G	A	LM8_vs_LM1
652740	C	T	C	LM8_vs_LM1
670164	T	T	A	LM8_vs_LM1	lmo0642
903641	G	A	G	LM8_vs_LM1
968038	G	A	G	LM8_vs_LM1
968483	C	C	T	LM8_vs_LM1
1036421	T	T	G	LM8_vs_LM1
1107976	C	T	C	LM8_vs_LM1	lmo1093
1159460	A	A	G	LM8_vs_LM1	lmo1174
1242472	T	T	C	LM8_vs_LM1
1242475	G	G	A	LM8_vs_LM1
1243731	T	A	T	LM8_vs_LM1
1243791	G	A	G	LM8_vs_LM1
1246013	C	C	T	LM8_vs_LM1
1246019	G	G	A	LM8_vs_LM1
1249359	G	G	A	LM8_vs_LM1
1249362	T	T	C	LM8_vs_LM1
1251529	T	T	C	LM8_vs_LM1
1251751	C	C	T	LM8_vs_LM1
1251766	A	A	G	LM8_vs_LM1
1252381	T	T	G	LM8_vs_LM1
1252516	A	A	G	LM8_vs_LM1
1252669	C	C	T	LM8_vs_LM1
1253313	C	C	G	LM8_vs_LM1
1255160	A	A	G	LM8_vs_LM1
1255313	C	C	T	LM8_vs_LM1
1255360	A	A	G	LM8_vs_LM1
1255414	G	G	A	LM8_vs_LM1
1255660	T	T	C	LM8_vs_LM1
1255663	T	T	C	LM8_vs_LM1
1255669	G	G	A	LM8_vs_LM1
1255741	G	G	A	LM8_vs_LM1
1255774	G	G	C	LM8_vs_LM1
1255849	G	G	A	LM8_vs_LM1
1255969	G	G	A	LM8_vs_LM1
1255999	A	A	G	LM8_vs_LM1
1256002	C	C	T	LM8_vs_LM1
1256135	T	T	C	LM8_vs_LM1
1257350	T	C	T	LM8_vs_LM1
1312473	G	G	A	LM8_vs_LM1
1558996	G	T	G	LM8_vs_LM1	lmo1523
1869241	C	T	C	LM8_vs_LM1
1906366	C	C	del	LM8_vs_LM1
2126650	A	T	A	LM8_vs_LM1
2287519	G	G	T	LM8_vs_LM1
2337281	G	A	G	LM8_vs_LM1	lmo2230
2345252	G	T	G	LM8_vs_LM1	lmo2237
2543994	T	T	C	LM8_vs_LM1
2757770	T	T	A	LM8_vs_LM1	lmo2649
2768953	C	C	T	LM8_vs_LM1
2778943	G	G	T	LM8_vs_LM1	lmo2668
2802455	G	A	G	LM8_vs_LM1
* The core genome defined by Moura et al, 2017 for the cgMLST scheme for L. monocytogenes with EGDe as the reference.
